# Supplementary material for: A tunable dual-input system for on-demand dynamic gene expression regulation
Source: Nat Commun. 2019 Oct 2;10:4481. doi: 10.1038/s41467-019-12329-9 (PMC6775159; doi:10.1038/s41467-019-12329-9)
Supplement: Supplementary file 12 — Source Data [file 41467_2019_12329_MOESM12_ESM.xlsx]

## Sheet: Figure 1b
Fugure 1b	mCherry qPCR
	08.03.2018	21.03.2018	Average	Standard Error
Negative Control	0.0066152	0.013139	0.0098771	0.0032619
Doxy1000ng/mL	0.267016	0.220676	0.243846	0.0231703
qPCR 08.03.2018
mCherry	Ct	Mean Ct		DCt	DDCt	2^(-dCt)	2^-DDCt	SD	SE	SE DELTA CT	SE DDCt	SE 2^-DDCt	SE 2^(-dCt)
Negative Control	22.54	22.64		7.24	0	0.0066152	1	0.141421	0.1	0.1	0.141421	0.0980258	0.000458531
	22.74
Doxy1000ng/mL	17.23	17.29		1.905	-5.335	0.267016	40.3641	0.0848528	0.06	0.06	0.0848528	2.37403	0.0111049
	17.35
Actin
Negative Control	15.33	15.4		0	0	1	1	0.0989949	0.07
	15.47
Doxy1000ng/mL	15.44	15.385		0	0	1	1	0.0777817	0.055
	15.33
qPCR 21.03.2018
mCherry	Ct	Mean Ct		DCt	DDCt	2^(-dCt)	2^-DDCt	SD	SE	SE DELTA CT	SE DDCt	SE 2^-DDCt	SE 2^(-dCt)
Negative Control	25.04	25.105		6.25	0	0.013139	1	0.0919239	0.065	0.065	0.0919239	0.0637168	0.000591972
	25.17
Doxy1000ng/mL	19.99	19.875		2.18	-4.07	0.220676	16.7955	0.162635	0.115	0.115	0.162635	1.89335	0.0175905
	19.76
Actin
Negative Control	18.89	18.855		0	0	1	1	0.0494975	0.035
	18.82
Doxy1000ng/mL	17.65	17.695		0	0	1	1	0.0636396	0.045
	17.74

## Sheet: Figure 1d
Fugure 1d	mCherry qPCR
	08.03.2018	21.03.2018	Average	Standard Error
TMP100nM	0.0118006	0.0344345	0.0231176	0.011317
Doxy1000ng/mL	0.326465	0.389582	0.358024	0.0315587
TMP100nM_Doxy1000mg/mL	0.280292	0.32421	0.302251	0.0219592
qPCR 08.03.2018
mCherry	Ct	Mean Ct		DCt	DDCt	2^(-dCt)	2^-DDCt	SD	SE	SE DELTA CT	SE DDCt	SE 2^-DDCt	SE 2^(-dCt)
TMP100nM	22.61	22.44		6.405	0	0.0118006	1	0.240416	0.17	0.17	0.240416	0.166644	0.00139052
	22.27
Doxy1000ng/mL	19.07	19.075		1.615	-4.79	0.326465	27.6652	0.00707107	0.005	0.005	0.00707107	0.135595	0.00113144
	19.08
TMP100nM_Doxy1000mg/mL	18.46	18.74		1.835	-4.57	0.280292	23.7524	0.39598	0.28	0.28	0.39598	6.51937	0.0543993
	19.02
Actin
TMP100nM	16.11	16.035		0	0	1	1	0.106066	0.075
	15.96
Doxy1000ng/mL	17.98	17.46		0	0	1	1	0.735391	0.52
	16.94
TMP100nM_Doxy1000mg/mL	16.92	16.905		0	0	1	1	0.0212132	0.015
	16.89
qPCR 21.03.2018
mCherry	Ct	Mean Ct		DCt	DDCt	2^(-dCt)	2^-DDCt	SD	SE	SE DELTA CT	SE DDCt	SE 2^-DDCt	SE 2^(-dCt)
TMP100nM	25.82	25.805		4.86	0	0.0344345	1	0.0212132	0.015	0.015	0.0212132	0.0147039	0.000358023
	25.79
Doxy1000ng/mL	22.54	22.615		1.36	-3.5	0.389582	11.3137	0.106066	0.075	0.075	0.106066	0.831777	0.0202528
	22.69
TMP100nM_Doxy1000mg/mL	23.16	23.205		1.625	-3.235	0.32421	9.41525	0.0636396	0.045	0.045	0.0636396	0.415322	0.0101126
	23.25
Actin
TMP100nM	21.02	20.945		0	0	1	1	0.106066	0.075
	20.87
Doxy1000ng/mL	21.18	21.255		0	0	1	1	0.106066	0.075
	21.33
TMP100nM_Doxy1000mg/mL	21.64	21.58		0	0	1	1	0.0848528	0.06
	21.52

## Sheet: Figure 1f
Fugure 1f	anti-mCherry
	anti-GAPDH
			Hours (CHX)	0	2	4	8
			Control	1	0.75	0.516667	0.35
			Doxy	1	0.65	0.44	0.24
			Doxy + TMP	1	0.61	0.513333	0.336667
	SEM (2 decimal places)		Control	0	0.0763763	0.0440959	0.0360555
			Doxy	0	0.0763763	0.0602771	0.0458258
			Doxy + TMP	0	0.105357	0.130427	0.104137
		1	0hrs_CHX
		2	2hrs_CHX
		3	4hrs_CHX
		4	8hrs_CHX
	All normalised data points per condition: mCherry							n=3
		Hours (CHX)	0	2	4	8
		Control	1	0.9	0.6	0.3
		Control	1	0.7	0.5	0.42
		Control	1	0.65	0.45	0.33
		doxy	1	0.75	0.51	0.15
		doxy	1	0.7	0.49	0.27
		doxy	1	0.5	0.32	0.3
		doxy + tmp	1	0.73	0.75	0.51
		doxy + tmp	1	0.7	0.49	0.35
		doxy + tmp	1	0.4	0.3	0.15

## Sheet: Figure 1g
Fugure 1g	anti-mCherry
	ANTI-GAPDH
			Hours (CHX)	0	2	4	8
			doxy	1	0.5	0.24	0.116667
			doxy + TMP	1	0.796667	0.716667	0.393333			1	0hrs_CHX
			TMP	1	0.8	0.633333	0.423333			2	2hrs_CHX
			Control	1	0.496667	0.293333	0.136667			3	4hrs_CHX
										4	8hrs_CHX
	SEM (2 decimal places)		Doxy	0	0.0264575	0.0208167	0.0437163
			Doxy + TMP	0	0.0517472	0.0202759	0.0218581
			TMP	0	0.0404145	0.0825295	0.0405518
			Control	0	0.112596	0.0742369	0.0338296
	All normalised data pints per condition: DD-mCherry
	Hours (CHX)	0	2	4	8
	doxy	1	0.49	0.25	0.03
	doxy	1	0.55	0.2	0.15
	doxy	1	0.46	0.27	0.17
	doxy+ tmp	1	0.9	0.72	0.35
	doxy +tmp	1	0.75	0.68	0.41
	doxy+tmp	1	0.74	0.75	0.42
	TMP	1	0.87	0.79	0.43
	TMP	1	0.8	0.51	0.49
	TMP	1	0.73	0.6	0.35
	control	1	0.3	0.24	0.07
	control	1	0.5	0.44	0.18
	control	1	0.69	0.2	0.16

## Sheet: Figure 2g
Figure 2g	Flow_Cytometry
EF1a-rtTA
TRE3G-DDmCherry	%mCherry+
	Sample1	Sample2	Average	Standard Error	Fold Change vs max Sample1	Fold Change vs max Sample2	Average	Standard Error
TMP 10uM	0.85	1.52	1.185	0.335	0.0089192	0.0160507	0.0124849	0.00356574
Doxy 50ng/mL_TMP 10nM	71.9	69.9	70.9	1	0.75446	0.73812	0.74629	0.00816961
Doxy 1000ng/mL_TMP 10nM	92.8	92.9	92.85	0.05	0.973767	0.980993	0.97738	0.00361278
Doxy 1000ng/mL_TMP 10uM	95.3	94.7	95	0.3	1	1	1	0
Doxy 100ng/mL	66.6	66.9	66.75	0.15	0.701053	0.709438	0.705245	0.00419267
Doxy 100ng/mL_TMP10nM	82.9	84.8	83.85	0.95	0.872632	0.899258	0.885945	0.0133131
Doxy 100ng/mL_TMP 10uM	87.9	88.3	88.1	0.2	0.925263	0.936373	0.930818	0.00555506
Doxy 1000ng/mL_TMP 10uM	95	94.3	94.65	0.35	1	1	1	0
EF1a-rtTA
TRE3G-DDmCherry	mCherry Median Fluorescence Intensity (MFI)
	Sample1	Sample2	Average	Standard Error	Fold Change vs max Sample1	Fold Change vs max Sample2	Average	Standard Error
TMP 10uM	288	279	283.5	4.5	0.0359326	0.0350899	0.0355113	0.00042135
Doxy 50ng/mL_TMP 10nM	2400	2370	2385	15	0.299439	0.298076	0.298757	0.000681419
Doxy 1000ng/mL_TMP 10nM	6205	6024	6114.5	90.5	0.774173	0.757641	0.765907	0.00826644
Doxy 1000ng/mL_TMP 10uM	8015	7951	7983	32	1	1	1	0
Doxy 100ng/mL	1871	1773	1822	49	0.21449	0.205613	0.210052	0.00443877
Doxy 100ng/mL_TMP10nM	4372	4724	4548	176	0.501204	0.547837	0.52452	0.0233167
Doxy 100ng/mL_TMP 10uM	6557	6804	6680.5	123.5	0.751691	0.789053	0.770372	0.0186808
Doxy 1000ng/mL_TMP 10uM	8723	8623	8673	50	1	1	1	0

## Sheet: Figure 4b
Figure 4b	anti-mCnerry
	anti-BetaCatenin
	anti-GAPDH			1	TMP
				2	Doxy
				3	Doxy/TMP

## Sheet: Figure 4h
Figure 4h	anti-BetaCatenin
	anti_GAPDH
1	WT mESCs
2	TMP10uM
3	TMP10uM_Doxy1ng/mL
4	TMP10uM_Doxy5ng/mL
5	TMP10uM_Doxy50ng/mL
6	TMP10uM_Doxy100ng/mL
7	TMP10uM_Doxy500ng/mL
8	TMP10uM_Doxy1000ng/mL
9	Doxy1000ng/mL_TMP1uM
10	Doxy1000ng/mL_TMP100nM
11	Doxy1000ng/mL_TMP10nM
12	Doxy1000ng/mL_TMP1uM
13	Doxy1000ng/mL

## Sheet: Figure 4i
Figure 4i	anti-Lef1
	anti_Actin
	1	TMP10uM
	2	TMP10uM_Doxy1ng/mL
	3	TMP10uM_Doxy5ng/mL
	4	TMP10uM_Doxy50ng/mL
	5	TMP10uM_Doxy100ng/mL
	6	TMP10uM_Doxy500ng/mL
	7	TMP10uM_Doxy1000ng/mL
	8	Doxy1000ng/mL_TMP1uM
	9	Doxy1000ng/mL_TMP100nM
	10	Doxy1000ng/mL_TMP10nM
	11	Doxy1000ng/mL_TMP1uM
	12	Doxy1000ng/mL

## Sheet: Figure 4j
Figure 4j	anti-BetaCatenin
	anti-Actin
		1	TMP
		2	Doxy/TMP 14hrs
		3	5hrs wash-out
		4	8hrs wash-out
		5	24hrs wash-out

## Sheet: Figure 4k
Figure 4k	Anti_Lef1
	anti_Actin
		1	TMP
		2	Doxy/TMP 14hrs
		3	5hrs wash-out
		4	8hrs wash-out
		5	24hrs wash-out

[truncated: 32 more sheets: Supplementary Figure 1a, Supplementary Figure 1b, Supplementary Figure 1c, Supplementary Figure 1d, Supplementary Figure 1e, Supplementary Figure 1f, Supplementary Figure 2a, Supplementary Figure 2b, Supplementary Figure 2c, Supplementary Figure 2d, Supplementary Figure 2g, Supplementary Figure 2p, Supplementary Figure 2q, Supplementary Figure 2r, Supplementary Figure 2s, Supplementary Figure 2u, Supplementary Figure 2w, Supplementary Figure 2x, Supplementary Figure 2y, Supplementary Figure 2z …]
